# Supplementary material for: Event-Related Potentials in Assessing Visual Speech Cues in the Broader Autism Phenotype: Evidence from a Phonemic Restoration Paradigm
Source: Brain Sci. 2023 Jun 30;13(7):1011. doi: 10.3390/brainsci13071011 (PMC10377560; doi:10.3390/brainsci13071011)
Supplement: Supplementary file 1 [file brainsci-13-01011-s001.zip]

Archive with 1 entries (1 files):
- brainsci-2445907-supplementary-done.pdf
